# Supplementary material for: Acrocalymmachuxiongense sp. nov., a new species of Acrocalymmaceae (Pleosporales) on leaves of Quercus
Source: Biodivers Data J. 2022 Aug 19;10:e89635. doi: 10.3897/BDJ.10.e89635 (PMC9848481; doi:10.3897/BDJ.10.e89635)
Supplement: XML Treatment for Acrocalymma chuxiongense [file BDJ.10.e89635-treatment1.xml]

<!DOCTYPE tp:taxon-treatment
  PUBLIC "-//TaxonX//DTD Taxonomic Treatment Publishing DTD v0 20100105//EN" "tax-treatment-NSO.dtd">
<tp:taxon-treatment xmlns:tp="http://www.plazi.org/taxpub"><tp:treatment-meta><mixed-citation publication-type="journal"><person-group><name><surname>Liu</surname><given-names>Yu-Wei</given-names></name><name><surname>Zeng</surname><given-names>Xiang-Yu</given-names></name></person-group><article-title><italic><tp:taxon-name><tp:taxon-name-part taxon-name-part-type="genus" reg="Acrocalymma">Acrocalymma</tp:taxon-name-part><tp:taxon-name-part taxon-name-part-type="species" reg="chuxiongense">chuxiongense</tp:taxon-name-part></tp:taxon-name></italic> sp. nov., a new species of <tp:taxon-name><tp:taxon-name-part taxon-name-part-type="family">Acrocalymmaceae</tp:taxon-name-part></tp:taxon-name> (<tp:taxon-name><tp:taxon-name-part taxon-name-part-type="order">Pleosporales</tp:taxon-name-part></tp:taxon-name>) on leaves of <italic><tp:taxon-name><tp:taxon-name-part taxon-name-part-type="genus" reg="Quercus">Quercus</tp:taxon-name-part></tp:taxon-name></italic></article-title><source>Biodivers Data J</source><day>19</day><month>08</month><year>2022</year><volume>10</volume><pub-id pub-id-type="doi">10.3897/BDJ.10.e89635</pub-id></mixed-citation></tp:treatment-meta><tp:nomenclature><tp:taxon-name>
            <object-id xmlns:xlink="http://www.w3.org/1999/xlink" content-type="arpha" xlink:type="simple">C9A75F0A-E0D9-56CA-94F3-B5F6D1C6A8B0</object-id>
            <tp:taxon-name-part taxon-name-part-type="genus">Acrocalymma</tp:taxon-name-part>
            <tp:taxon-name-part taxon-name-part-type="species">chuxiongense</tp:taxon-name-part>
            <object-id xmlns:xlink="http://www.w3.org/1999/xlink" xlink:type="simple" object-id-type="MycoBank">844399</object-id>
          </tp:taxon-name><tp:taxon-authority>Y. W. Liu &amp; X. Y. Zeng</tp:taxon-authority><tp:taxon-status xmlns:xlink="http://www.w3.org/1999/xlink" xlink:type="simple">sp. nov.</tp:taxon-status></tp:nomenclature><tp:treatment-sec sec-type="materials"><title>Materials</title><list list-type="alpha-lower" list-content="occurrences"><list-item><p><bold>Type status:</bold> <named-content xmlns:xlink="http://www.w3.org/1999/xlink" content-type="dwc:typeStatus" xlink:type="simple">Holotype</named-content>. <bold>Occurrence:</bold> catalogNumber: <named-content xmlns:xlink="http://www.w3.org/1999/xlink" content-type="dwc:catalogNumber" xlink:type="simple">IFRD9449</named-content>; recordedBy: <named-content xmlns:xlink="http://www.w3.org/1999/xlink" content-type="dwc:recordedBy" xlink:type="simple">Liu Yu-Wei</named-content>; occurrenceID: <named-content xmlns:xlink="http://www.w3.org/1999/xlink" content-type="dwc:occurrenceID" xlink:type="simple">living culture IFRDCC3104</named-content>; <bold>Taxon:</bold> scientificName: <named-content xmlns:xlink="http://www.w3.org/1999/xlink" content-type="dwc:scientificName" xlink:type="simple"><italic><tp:taxon-name><tp:taxon-name-part taxon-name-part-type="genus" reg="Acrocalymma">Acrocalymma</tp:taxon-name-part><tp:taxon-name-part taxon-name-part-type="species" reg="chuxiongense">chuxiongense</tp:taxon-name-part></tp:taxon-name></italic></named-content>; kingdom: <named-content xmlns:xlink="http://www.w3.org/1999/xlink" content-type="dwc:kingdom" xlink:type="simple"><tp:taxon-name><tp:taxon-name-part taxon-name-part-type="kingdom">Fungi</tp:taxon-name-part></tp:taxon-name></named-content>; class: <named-content xmlns:xlink="http://www.w3.org/1999/xlink" content-type="dwc:class" xlink:type="simple"><tp:taxon-name><tp:taxon-name-part taxon-name-part-type="class">Dothideomycetes</tp:taxon-name-part></tp:taxon-name></named-content>; order: <named-content xmlns:xlink="http://www.w3.org/1999/xlink" content-type="dwc:order" xlink:type="simple"><tp:taxon-name><tp:taxon-name-part taxon-name-part-type="order">Pleosporales</tp:taxon-name-part></tp:taxon-name></named-content>; family: <named-content xmlns:xlink="http://www.w3.org/1999/xlink" content-type="dwc:family" xlink:type="simple"><tp:taxon-name><tp:taxon-name-part taxon-name-part-type="family">Acrocalymmaceae</tp:taxon-name-part></tp:taxon-name></named-content>; genus: <named-content xmlns:xlink="http://www.w3.org/1999/xlink" content-type="dwc:genus" xlink:type="simple"><tp:taxon-name><tp:taxon-name-part taxon-name-part-type="genus">Acrocalymma</tp:taxon-name-part></tp:taxon-name></named-content>; <bold>Location:</bold> country: <named-content xmlns:xlink="http://www.w3.org/1999/xlink" content-type="dwc:country" xlink:type="simple">China</named-content>; stateProvince: <named-content xmlns:xlink="http://www.w3.org/1999/xlink" content-type="dwc:stateProvince" xlink:type="simple">Yunnan</named-content>; county: <named-content xmlns:xlink="http://www.w3.org/1999/xlink" content-type="dwc:county" xlink:type="simple">Mouding</named-content>; locality: <named-content xmlns:xlink="http://www.w3.org/1999/xlink" content-type="dwc:locality" xlink:type="simple">Huafo Mountain</named-content>; locationRemarks: <named-content xmlns:xlink="http://www.w3.org/1999/xlink" content-type="dwc:locationRemarks" xlink:type="simple">Yunnan, Mouding, Huafo Mountain, 2021.10.7, Liu Yu wei</named-content>; verbatimCoordinates: <named-content xmlns:xlink="http://www.w3.org/1999/xlink" content-type="dwc:verbatimCoordinates" xlink:type="simple"><named-content content-type="dwc:verbatimCoordinates" xlink:type="simple">25°19'8"N 101°25'7"E</named-content></named-content>; <bold>Identification:</bold> identifiedBy: <named-content xmlns:xlink="http://www.w3.org/1999/xlink" content-type="dwc:identifiedBy" xlink:type="simple">Yu-Wei Liu</named-content>; dateIdentified: <named-content xmlns:xlink="http://www.w3.org/1999/xlink" content-type="dwc:dateIdentified" xlink:type="simple">2022</named-content>; <bold>Record Level:</bold> language: <named-content xmlns:xlink="http://www.w3.org/1999/xlink" content-type="dwc:language" xlink:type="simple">en</named-content></p></list-item></list></tp:treatment-sec><tp:treatment-sec sec-type="Description"><title>Description</title><p>Habitat terrestrial, epiphytic with dome-shaped black protrusions on living leaves of <italic><tp:taxon-name><tp:taxon-name-part taxon-name-part-type="genus" reg="Quercus">Quercus</tp:taxon-name-part></tp:taxon-name></italic> sp. <bold>Teleomorph</bold>: Ascomata 50–80 µm high, 270–320 µm in diam. (average = 70 × 280 µm, n = 10), dark brown, gregarious, erumpent to nearly superficial, visible as numerous, raised, dome-shaped areas on host surface, globose, uni-loculate, glabrous with rough walls, coriaceous. Peridium 10–30 µm wide, of unequal thickness, composed of dark brown to black cells, arranged in <italic>textura angularis</italic>. Asci 130–170 × 40–45 µm, (average = 150 × 40 µm, n = 20), 8-spored, bitunicate, pedicel furcate, apically rounded with an ocular chamber. Ascospores 35–45 × 18–20 µm, (average = 40 × 20 µm, n = 40), overlapping, bi-seriate, hyaline, obovoid to ellipsoid, 1-septate, constricted at the septum, with conically rounded ends, upper cell larger than lower cell, smooth-walled (Fig. <xref ref-type="fig" rid="F7924133">2</xref>). <bold>Anamorph</bold>: Undetermined.</p><p><bold>Culture Characteristics</bold>: Colonies grew on PDA at 25<sup>0</sup>C in the dark and reached 4 cm in diam., within 14 days, dense, circular, slightly raised in the middle, entire margin off-white to grey in surface view.</p></tp:treatment-sec><tp:treatment-sec sec-type="Etymology"><title>Etymology</title><p>The specific epithet reflects Chuxiong, from where the specimen was collected.</p></tp:treatment-sec><tp:treatment-sec sec-type="Notes"><title>Notes</title><p>The teleomorph of <italic><tp:taxon-name><tp:taxon-name-part taxon-name-part-type="genus" reg="Acrocalymma">Acrocalymma</tp:taxon-name-part><tp:taxon-name-part taxon-name-part-type="species" reg="chuxiongense">chuxiongense</tp:taxon-name-part></tp:taxon-name></italic> was similar to <italic><tp:taxon-name><tp:taxon-name-part taxon-name-part-type="genus" reg="Acrocalymma">A.</tp:taxon-name-part><tp:taxon-name-part taxon-name-part-type="species" reg="pterocarpi">pterocarpi</tp:taxon-name-part></tp:taxon-name></italic>, but can be distinguished by the shape and size of ascospores. Our new collection has a larger ascospore (35–45 × 18–20 µm) than <italic><tp:taxon-name><tp:taxon-name-part taxon-name-part-type="genus" reg="Acrocalymma">Acrocalymma</tp:taxon-name-part><tp:taxon-name-part taxon-name-part-type="species" reg="pterocarpi">pterocarpi</tp:taxon-name-part></tp:taxon-name></italic> (17–21 × 3–5 µm) (<xref ref-type="bibr" rid="B7934807">Jayasiri et al. 2019</xref>). The shape of ascospores of the new collection is obovoid to ellipsoid, while <italic><tp:taxon-name><tp:taxon-name-part taxon-name-part-type="genus" reg="Acrocalymma">Acrocalymma</tp:taxon-name-part><tp:taxon-name-part taxon-name-part-type="species" reg="pterocarpi">pterocarpi</tp:taxon-name-part></tp:taxon-name></italic> has fusiform ascospores. Additionally, the upper cells of our new collection’s ascospores are larger than the lower cells, while the upper and lower cells of <italic><tp:taxon-name><tp:taxon-name-part taxon-name-part-type="genus" reg="Acrocalymma">A.</tp:taxon-name-part><tp:taxon-name-part taxon-name-part-type="species" reg="pterocarpi">pterocarpi</tp:taxon-name-part></tp:taxon-name></italic> are similar in size. Phylogenetic analysis, based on ITS and LSU sequence data, showed that <italic><tp:taxon-name><tp:taxon-name-part taxon-name-part-type="genus" reg="Acrocalymma">Acrocalymma</tp:taxon-name-part><tp:taxon-name-part taxon-name-part-type="species" reg="chuxiongense">chuxiongense</tp:taxon-name-part></tp:taxon-name></italic> forms a distinct lineage sister to <italic><tp:taxon-name><tp:taxon-name-part taxon-name-part-type="genus" reg="Acrocalymma">A.</tp:taxon-name-part><tp:taxon-name-part taxon-name-part-type="species" reg="pterocarpi">pterocarpi</tp:taxon-name-part></tp:taxon-name></italic> (Fig. <xref ref-type="fig" rid="F7924121">1</xref>). The GenBank accession number for TEF of our new isolate is <ext-link xmlns:xlink="http://www.w3.org/1999/xlink" ext-link-type="uri" xlink:href="https://www.ncbi.nlm.nih.gov/nuccore/ON604684" xlink:type="simple">ON604684</ext-link>. A comparison of the ITS and LSU nucleotides of <italic><tp:taxon-name><tp:taxon-name-part taxon-name-part-type="genus" reg="Acrocalymma">A.</tp:taxon-name-part><tp:taxon-name-part taxon-name-part-type="species" reg="chuxiongense">chuxiongense</tp:taxon-name-part></tp:taxon-name></italic> and <italic><tp:taxon-name><tp:taxon-name-part taxon-name-part-type="genus" reg="Acrocalymma">A.</tp:taxon-name-part><tp:taxon-name-part taxon-name-part-type="species" reg="medicaginis">medicaginis</tp:taxon-name-part></tp:taxon-name></italic> (the type) reveals 10 (2%) and 3 (1%) nucleotide differences. Comparing the ITS and LSU nucleotides of <italic><tp:taxon-name><tp:taxon-name-part taxon-name-part-type="genus" reg="Acrocalymma">A.</tp:taxon-name-part><tp:taxon-name-part taxon-name-part-type="species" reg="chuxiongense">chuxiongense</tp:taxon-name-part></tp:taxon-name></italic> and <italic><tp:taxon-name><tp:taxon-name-part taxon-name-part-type="genus" reg="Acrocalymma">A.</tp:taxon-name-part><tp:taxon-name-part taxon-name-part-type="species" reg="pterocarpi">pterocarpi</tp:taxon-name-part></tp:taxon-name></italic>, there are 11 (3%) and 5 (1%) nucleotide differences, respectively.</p></tp:treatment-sec><tp:treatment-sec><!--Section generated to contain objects referenced in tp:taxon-treatment.--><fig id="F7924133" position="float" orientation="portrait"><object-id xmlns:xlink="http://www.w3.org/1999/xlink" content-type="arpha" xlink:type="simple">348D142E-AFC6-5048-BE29-028785D72726</object-id><object-id xmlns:xlink="http://www.w3.org/1999/xlink" content-type="doi" xlink:type="simple">10.3897/BDJ.10.e89635.figure2</object-id><label>Figure 2.</label><caption><p><italic><tp:taxon-name><tp:taxon-name-part taxon-name-part-type="genus" reg="Acrocalymma">Acrocalymma</tp:taxon-name-part><tp:taxon-name-part taxon-name-part-type="species" reg="chuxiongense">chuxiongense</tp:taxon-name-part></tp:taxon-name></italic> (IFRD9449). <bold>a–d</bold> Ascomata on living leaves of <italic><tp:taxon-name><tp:taxon-name-part taxon-name-part-type="genus" reg="Quercus">Quercus</tp:taxon-name-part></tp:taxon-name></italic> sp.; <bold>e</bold> Vertical sections through a ascoma; <bold>f–h</bold> Asci; <bold>i</bold> Ocular chamber; <bold>j</bold> Pedicel; <bold>k–n</bold> Ascospores. Scale bars: b = 2000 µm, c = 1000 µm, d = 500 µm, e–h = 50 µm, i–n = 25 µm.</p></caption><graphic xmlns:xlink="http://www.w3.org/1999/xlink" xlink:href="bdj-10-e89635-g002.jpg" position="float" id="oo_695204.jpg" orientation="portrait" xlink:type="simple"><uri content-type="original_file" xlink:type="simple">https://binary.pensoft.net/fig/695204</uri></graphic></fig><fig id="F7924121" position="float" orientation="portrait"><object-id xmlns:xlink="http://www.w3.org/1999/xlink" content-type="arpha" xlink:type="simple">FAA72DDA-A761-503A-A96D-435C2AEDD55A</object-id><object-id xmlns:xlink="http://www.w3.org/1999/xlink" content-type="doi" xlink:type="simple">10.3897/BDJ.10.e89635.figure1</object-id><label>Figure 1.</label><caption><p>Bayesian Inference (BI) phylogenetic tree, based on a combined dataset of partial LSU and ITS sequence data. Bootstrap support values for ML equal to or greater than 50%, Bayesian posterior probabilities equal to or greater than 0.9 are shown as ML/BI above the nodes. The new isolates are in red. The scale bar represents the expected number of nucleotide substitutions per site. The tree was rooted with <italic><tp:taxon-name><tp:taxon-name-part taxon-name-part-type="genus" reg="Acrocalymma">Acrocalymma</tp:taxon-name-part><tp:taxon-name-part taxon-name-part-type="species" reg="aquaticum">aquaticum</tp:taxon-name-part></tp:taxon-name></italic> (MFLUCC 11-0208).</p></caption><graphic xmlns:xlink="http://www.w3.org/1999/xlink" xlink:href="bdj-10-e89635-g001.jpg" position="float" id="oo_695202.jpg" orientation="portrait" xlink:type="simple"><uri content-type="original_file" xlink:type="simple">https://binary.pensoft.net/fig/695202</uri></graphic></fig></tp:treatment-sec><ref-list><ref id="B7934807"><element-citation xmlns:xlink="http://www.w3.org/1999/xlink" publication-type="article" xlink:type="simple"><person-group person-group-type="author"><name name-style="western"><surname>Jayasiri</surname><given-names>S C</given-names></name><name name-style="western"><surname>Hyde</surname><given-names>K D</given-names></name><name name-style="western"><surname>Jones</surname><given-names>E B G</given-names></name><name name-style="western"><surname>Mckenzie</surname><given-names>E</given-names></name><name name-style="western"><surname>Jeewon</surname><given-names>R</given-names></name><name name-style="western"><surname>Phillips</surname><given-names>A J L</given-names></name><name name-style="western"><surname>Bhat</surname><given-names>D J</given-names></name><name name-style="western"><surname>Wanasinghe</surname><given-names>D N</given-names></name><name name-style="western"><surname>Liu</surname><given-names>J K</given-names></name><name name-style="western"><surname>Lu</surname><given-names>Y Z</given-names></name><name name-style="western"><surname>Kang</surname><given-names>J C</given-names></name><name name-style="western"><surname>Xu</surname><given-names>J</given-names></name><name name-style="western"><surname>Karunarathna</surname><given-names>S C</given-names></name></person-group><year>2019</year><article-title>Diversity, morphology and molecular phylogeny of <tp:taxon-name><tp:taxon-name-part taxon-name-part-type="class">Dothideomycetes</tp:taxon-name-part></tp:taxon-name> on decaying wild seed pods and fruits</article-title><source>Mycosphere</source><volume>10</volume><issue>1</issue><fpage>1</fpage><lpage>186</lpage><pub-id pub-id-type="doi">10.5943/mycosphere/10/1/1</pub-id></element-citation></ref></ref-list></tp:taxon-treatment>
